# Supplementary material for: Quantifying the inhibitory impact of soluble phenolics on anaerobic carbon mineralization in a thawing permafrost peatland
Source: PLoS One. 2022 Feb 2;17(2):e0252743. doi: 10.1371/journal.pone.0252743 (PMC8809605; doi:10.1371/journal.pone.0252743)
Supplement: S1 File — Two experiments were conducted, using bog and fen peat (column ID = “Habitat”). Each experiment had 18 samples (column ID = “Samp. #”), each with one of six possible PVP concentrations, ranging from 0–0.064 g/mL (column ID = “PVP Conc.”). Slope and R2 values reference linear regression fits for gas production timeseries (Day vs. CO2, CH4, or Ctot production), with final production rates in μmoles × g dry wt-1 × d-1). Outliers were determined when the production rates of any of CO2, CH4, or Ctot differed from modeled values by >2 standard deviations (Methods, Statistical Analysis). (CSV) [file pone.0252743.s001.csv]

Habitat	Samp. #	g/mL	µmoles/g/day	CH4	µmoles/g/day	µmoles/g/day	CO2	µmoles/g/day	µmoles/g/day	Ctot	µmoles/g/day	CO2/CH4	CO2/CH4	outlier (1=yes, 0=no)
		PVP Conc.	CH4		CH4	CO2		CO2	Ctot		Ctot
			Slope	R^2	Standard Dev.	Slope	R^2	Stand. Dev.	Slope	R^2	Stand. Dev.	Average	Stand. Dev.
bog	1	0	0.24	0.985	0.01	0.65	0.969	0.04	0.9	0.985	0.05	2.8	0.2	0
bog	2	0	0.161	0.981	0.008	0.58	0.974	0.03	0.74	0.975	0.04	3.6	0.3	0
bog	3	0	0.19	0.985	0.008	0.66	0.982	0.03	0.84	0.982	0.04	3.5	0.2	0
bog	4	0.001	0.15	0.978	0.01	0.71	0.964	0.05	0.81	0.984	0.05	4.7	0.5	0
bog	5	0.001	0.21	0.94	0.03	0.73	0.923	0.07	0.94	0.962	0.09	3.4	0.5	0
bog	6	0.001	0.27	0.892	0.04	0.79	0.954	0.06	1.1	0.932	0.1	3	0.5	0
bog	7	0.004	0.35	0.952	0.04	0.77	0.978	0.04	1.13	0.971	0.08	2.2	0.2	0
bog	8	0.004	0.38	0.902	0.06	0.88	0.978	0.06	1.3	0.954	0.1	2.3	0.4	0
bog	9	0.004	0.41	0.874	0.07	0.94	0.969	0.07	1.4	0.932	0.2	2.3	0.4	0
bog	10	0.016	0.41	0.947	0.04	1.3	0.964	0.1	1.7	0.954	0.2	3.1	0.4	0
bog	11	0.016	0.42	0.991	0.02	1.16	0.981	0.06	1.547	1	0.008	2.8	0.2	0
bog	12	0.016	0.4	0.959	0.04	1.11	0.977	0.07	1.48	0.986	0.07	2.7	0.3	0
bog	13	0.032	0.37	0.954	0.04	1.1	0.966	0.1	1.6	0.729	0.4	2.9	0.4	0
bog	14	0.032	0.42	0.994	0.02	1.22	0.988	0.06	1.7	0.816	0.3	2.9	0.2	0
bog	15	0.032	0.5	0.976	0.04	1.71	0.993	0.08	2.2	0.858	0.4	3.4	0.3	1
bog	16	0.064	0.41	0.939	0.05	1.7	0.983	0.1	2.1	0.84	0.4	4.2	0.5	0
bog	17	0.064	0.38	0.952	0.04	1.3	0.961	0.1	1.9	0.813	0.3	3.6	0.5	0
bog	18	0.064	0.326	0.998	0.008	1.4	0.977	0.1	1.9	0.816	0.3	4.2	0.3	0
fen	1	0	0.38	0.958	0.04	1.02	0.971	0.07	1.4	0.957	1.4	2.7	0.1	0
fen	2	0	0.37	0.989	0.02	1.03	0.97	0.07	1.4	0.978	1.4	2.8	0.1	0
fen	3	0	0.36	0.99	0.01	0.98	0.966	0.07	1.3	0.968	1.3	2.7	0.1	0
fen	4	0.001	0.35	0.961	0.03	1.03	0.947	0.09	1.4	0.95	1.4	2.9	0.1	0
fen	5	0.001	0.33	0.975	0.02	1.1	0.906	0.1	1.4	0.934	1.4	3.3	0.1	0
fen	6	0.001	0.41	0.977	0.03	1.13	0.97	0.08	1.5	0.964	1.5	2.7	0.1	0
fen	7	0.004	0.39	0.985	0.02	1.2	0.925	0.1	1.6	0.935	1.6	3.1	0.3	0
fen	8	0.004	0.22	0.912	0.03	0.9	0.81	0.2	1.2	0.878	1.2	4.4	0.1	1
fen	9	0.004	0.41	0.994	0.01	1.3	0.916	0.1	1.7	0.945	1.7	3.1	0.1	0
fen	10	0.016	0.47	0.979	0.03	1.3	0.941	0.1	1.8	0.96	1.8	2.8	0.1	0
fen	11	0.016	0.32	0.931	0.04	1	0.89	0.1	1.4	0.913	1.4	3.2	0.1	0
fen	12	0.016	0.41	0.936	0.05	1.2	0.914	0.1	1.6	0.965	1.6	3	0.1	0
fen	13	0.032	0.36	0.865	0.06	1.1	0.832	0.2	1.5	0.894	1.5	3.1	0.1	0
fen	14	0.032	0.36	0.987	0.02	1.2	0.886	0.2	1.5	0.925	1.5	3.3	0.1	0
fen	15	0.032	0.36	0.998	0.15	1.1	0.85	0.2	1.5	0.861	1.5	3.2	0.1	0
fen	16	0.064	0.28	0.758	0.09	1.1	0.733	0.3	1.4	0.902	1.4	4	0.2	0
fen	17	0.064	0.35	0.937	0.04	1.2	0.746	0.3	1.6	0.845	1.6	3.6	0.1	0
fen	18	0.064	0.32	0.953	0.03	1.2	0.709	0.3	1.5	0.773	1.5	3.7	0.1	0
